# Supplementary material for: Lipidome of the Brown Macroalga Undaria pinnatifida: Influence of Season and Endophytic Infection
Source: Mar Drugs. 2023 Aug 25;21(9):466. doi: 10.3390/md21090466 (PMC10532667; doi:10.3390/md21090466)
Supplement: Supplementary file 1 [file marinedrugs-21-00466-s001.zip]

Archive with 1 entries (1 files):
- marinedrugs-2558783-supplementary.pdf
